# Supplementary material for: Pixel Super-Resolution Phase Retrieval for Lensless On-Chip Microscopy via Accelerated Wirtinger Flow
Source: Cells. 2022 Jun 22;11(13):1999. doi: 10.3390/cells11131999 (PMC9265759; doi:10.3390/cells11131999)
Supplement: Supplementary file 1 [file cells-11-01999-s001.zip]

Archive with 1 entries (1 files):
- cells-1759172-supplementary.pdf
